# Supplementary material for: Kinetic fingerprinting of metabotropic glutamate receptors
Source: Commun Biol. 2023 Jan 27;6:104. doi: 10.1038/s42003-023-04468-z (PMC9883448; doi:10.1038/s42003-023-04468-z)
Supplement: Supplementary file 3 — Supplementary Data 1 [file 42003_2023_4468_MOESM3_ESM.xlsx]

## Sheet: Figure 1c
File	Date		D	FRET	FRETxc		FRETxc - FRET crosstalk correction
E-sensor(mGluR5)_Cell6_40x_ch_Image_Bleach	2019-04-23	Before photobleaching (norm to 1)	1	1	1
		After photobleaching	1.11506	0.481203	0.102083
E-sensor(mGluR5)_Cell9_40x_ch_Image_Bleach	2019-04-23	Before photobleaching (norm to 1)	1	1	1
		After photobleaching	1.32038	0.604575	0.155648
E-sensor(mGluR5)_Cell10_40x_ch_Image_Bleach	2019-04-23	Before photobleaching (norm to 1)	1	1	1
		After photobleaching	1.20852	0.35689	-0.0540076
E-sensor(mGluR5)_Cell12_40x_ch_Image_Bleach	2019-04-23	Before photobleaching (norm to 1)	1	1	1
		After photobleaching	1.39438	0.39819	-0.0758994
E-sensor(mGluR5-h)_Cell_40x_ch_Image_Bleach	2019-05-03	Before photobleaching (norm to 1)	1	1	1
		After photobleaching	1.49269	0.403614	-0.103902

## Sheet: Figure 1d
	File name:	Date	FRETef	FRETef (%)
mGluR1	E-sensor(mGluR1-h)_Cell_40x_ch_Image_Bleach	2019-04-27	0.147594	14.7594
	E-sensor(mGluR1-h)_Cell2_40x_ch_Image_Bleach	2019-04-27	0.208893	20.8893
	E-sensor(mGluR1-h)_Cell3_40x_ch_Image_Bleach	2019-04-27	0.200367	20.0367
mGluR5	E-sensor(mGluR5)_Cell6_40x_ch_Image_Bleach	2019-04-23	0.103187	10.3187
	E-sensor(mGluR5)_Cell9_40x_ch_Image_Bleach	2019-04-23	0.24264	24.264
	E-sensor(mGluR5)_Cell10_40x_ch_Image_Bleach	2019-04-23	0.172544	17.2544
	E-sensor(mGluR5)_Cell12_40x_ch_Image_Bleach	2019-04-23	0.282836	28.2836
	E-sensor(mGluR5-h)_Cell_40x_ch_Image_Bleach	2019-05-03	0.33007	33.007
mGluR2	E-sensor(mGluR2)_Cell_40x_ch_Image_Bleach	2019-09-03	0.30724	30.724
	E-sensor(mGluR2)_Cell3_40x_ch_Image_Bleach	2019-09-03	0.339125	33.9125
	E-sensor(mGluR2)_Cell_40x_ch_Image_Bleach	2019-10-17	0.174721	17.4721
	E-sensor(mGluR2)_Cell2_40x_ch_Image_Bleach	2019-10-17	0.214724	21.4724
mGluR3	E-sensor(mGluR3)_Cell_40x_ch_Image_Bleach	2019-04-02	0.230339	23.0339
	E-sensor(mGluR3)_Cell2_40x_ch_Image_Bleach	2019-04-02	0.315153	31.5153
	E-sensor(mGluR3)_Cell3_40x_ch_Image_Bleach	2019-04-02	0.41447	41.447
	E-sensor(mGluR3)_Cell_40x_ch_Image_Bleach	2019-04-03	0.304947	30.4947
	E-sensor(mGluR3)_Cell_40x_ch_Image_Bleach	2019-04-04	0.196948	19.6948
	E-sensor(mGluR3)_Cell2_40x_ch_Image_Bleach	2019-04-04	0.323618	32.3618
	E-sensor(mGluR3)_Cell_40x_ch_Image_Bleach	2019-04-07	0.323618	32.3618
mGluR4	E-sensor(mGluR4)_Cell_40x_ch_Image_Bleach	2019-07-18	0.325899	32.5899
	E-sensor(mGluR4)_Cell2_40x_ch_Image_Bleach	2019-07-18	0.199326	19.9326
	E-sensor(nGluR4-CFP-C1_mGluR4-YFP-C1)_Cell_40x_ch_Image_Bleach	2021-02-26	0.172258	17.2258
	E-sensor(nGluR4-CFP-C1_mGluR4-YFP-C1)_Cell2_40x_ch_Image_Bleach	2021-02-26	0.146121	14.6121
	E-sensor(nGluR4-CFP-C1_mGluR4-YFP-C1)_Cell3_40x_ch_Image_Bleach	2021-02-26	0.122222	12.2222
	E-sensor(nGluR4-CFP-C1_mGluR4-YFP-C1)_Cell4_40x_ch_Image_Bleach	2021-02-26	0.177872	17.7872
	E-sensor(nGluR4-CFP-C1_mGluR4-YFP-C1)_Cell5_40x_ch_Image_Bleach	2021-02-26	0.189055	18.9055
	E-sensor(nGluR4-CFP-C1_mGluR4-YFP-C1)_Cell6_40x_ch_Image_Bleach	2021-02-26	0.204042	20.4042
	E-sensor(nGluR4-CFP-C1_mGluR4-YFP-C1)_Cell7_40x_ch_Image_Bleach	2021-02-26	0.167716	16.7716
	E-sensor(nGluR4-CFP-C1_mGluR4-YFP-C1)_Cell8_40x_ch_Image_Bleach	2021-02-26	0.200631	20.0631
	E-sensor(nGluR4-CFP-C1_mGluR4-YFP-C1)_Cell9_40x_ch_Image_Bleach	2021-02-26	0.131817	13.1817
	E-sensor(nGluR4-CFP-C1_mGluR4-YFP-C1)_Cell10_40x_ch_Image_Bleach	2021-02-26	0.14829	14.829
	E-sensor(nGluR4-CFP-C1_mGluR4-YFP-C1)_Cell11_40x_ch_Image_Bleach	2021-02-26	0.180524	18.0524
mGluR7	E-sensor(nGluR7-h)_Cell_40x_ch_Image_Bleach	2019-09-11	0.268385	26.8385
	E-sensor(nGluR7-h)_Cell2_40x_ch_Image_Bleach	2019-09-11	0.0958557	9.58557
	E-sensor(mGluR7)_Cell_40x_ch_Image_Bleach	2019-03-02	0.19067	19.067
mGluR8	File: E-sensor(mGluR8-h)_Cell2_40x_ch_Image_Bleach	2019-09-01	0.201963	20.1963
	File: E-sensor(mGluR8-h)_Cell_40x_ch_Image_Bleach	2019-09-04	0.359591	35.9591
	File: E-sensor(mGluR8-h)_Cell2_40x_ch_Image_Bleach	2019-09-04	0.409611	40.9611
	File: E-sensor(mGluR8-h)_Cell2_40x_ch_Image_Bleach	2019-09-11	0.167868	16.7868
