# Supplementary material for: Kinetic fingerprinting of metabotropic glutamate receptors
Source: Commun Biol. 2023 Jan 27;6:104. doi: 10.1038/s42003-023-04468-z (PMC9883448; doi:10.1038/s42003-023-04468-z)
Supplement: Supplementary file 4 — Supplementary Data 2 [file 42003_2023_4468_MOESM4_ESM.xlsx]

## Sheet: Figure 2e and 2f
e and f
	Time [s]	D	FRET	FRETx					D- CFP (donor)
	0	624.3	772	559.738					FRET (acceptor)
	0.00331	625.2	803.9	591.332					FRETx - corrected from crosstalk
	0.00662	629.6	792.5	578.436					Crosstalk of donor signal into the FRET detection channel= 34%
	0.00993	748.6	899.4	644.876
	0.01324	775.1	936.3	672.766
	0.01655	677	887.9	657.72
	0.01985	641.6	821.3	603.156
	0.02316	570.9	781.3	587.194
	0.02647	587	812.3	612.72
	0.02978	659.1	847	622.906
	0.03309	645.5	889.6	670.13
	0.0364	636.7	845.2	628.722
	0.03971	605.3	829.4	623.598
	0.04302	599.7	772	568.102
	0.04633	622	767.2	555.72
	0.04964	620.3	855.2	644.298
	0.05295	712.7	900.7	658.382
	0.05625	683.5	945.5	713.11
	0.05956	666.6	815.1	588.456
	0.06287	574.6	801.8	606.436
	0.06618	555.6	753.3	564.396
	0.06949	604.1	862.1	656.706
	0.0728	671.9	874.1	645.654
	0.07611	697.2	920.4	683.352
	0.07942	597.9	866.7	663.414
	0.08273	564.4	781.8	589.904
	0.08604	536.8	784.6	602.088
	0.08935	653.7	782.4	560.142
	0.09265	616	852.6	643.16
	0.09596	642.3	890.1	671.718
	0.09927	637.1	810.4	593.786
	0.10258	537.4	768.6	585.884
	0.10589	563	669.5	478.08
	0.1092	559.7	816.7	626.402
	0.11251	669.4	839.4	611.804
	0.11582	718.2	903.6	659.412
	0.11913	630.1	818.9	604.666
	0.12244	496.6	796.1	627.256
	0.12575	580.9	730.7	533.194
	0.12905	560.9	825.7	634.994
	0.13236	610.6	849.4	641.796
	0.13567	624	865.9	653.74
	0.13898	612.4	860	651.784
	0.14229	625.6	723	510.296
	0.1456	518.8	692	515.608
	0.14891	599.7	799.1	595.202
	0.15222	643.9	849.6	630.674
	0.15553	591.6	802.2	601.056
	0.15884	622.4	812.4	600.784
	0.16215	539.9	719	535.434
	0.16545	540.8	695.8	511.928
	0.16876	640	767	549.4
	0.17207	668.4	844.3	617.044
	0.17538	650.4	812.8	591.664
	0.17869	633.7	811.5	596.042
	0.182	622.6	768.9	557.216
	0.18531	622.7	782.3	570.582
	0.18862	571.4	831.7	637.424
	0.19193	617.4	836.8	626.884
	0.19524	621.4	837.1	625.824
	0.19855	594.4	863.1	661.004
	0.20185	539	759.1	575.84
	0.20516	591.6	817.4	616.256
	0.20847	559.9	795.5	605.134
	0.21178	596.7	876.9	674.022
	0.21509	597.5	840.2	637.05
	0.2184	610	822.2	614.8
	0.22171	554.8	772.4	583.768
	0.22502	574.6	749.6	554.236
	0.22833	557.3	758.4	568.918
	0.23164	617	883.5	673.72
	0.23495	591.5	834.3	633.19
	0.23825	550	760	573
	0.24156	559.3	740	549.838
	0.24487	570.7	706	511.962
	0.24818	563.4	809.2	617.644
	0.25149	592.4	862.3	660.884
	0.2548	641.1	833.7	615.726
	0.25811	525.4	813.1	634.464
	0.26142	547.8	810.3	624.048
	0.26473	546	746.3	560.66
	0.26804	579.4	827.8	630.804
	0.27135	563.4	771.5	579.944
	0.27465	579.2	737.3	540.372
	0.27796	509.4	782.5	609.304
	0.28127	554.2	762.3	573.872
	0.28458	565.4	696.1	503.864
	0.28789	555.6	777.6	588.696
	0.2912	647	815.7	595.72
	0.29451	565.7	818.2	625.862
	0.29782	593.6	757.5	555.676
	0.30113	539	764.1	580.84
	0.30444	541.3	816.4	632.358
	0.30775	589.4	811.6	611.204
	0.31105	579.7	859.6	662.502
	0.31436	631	817.4	602.86
	0.31767	497.4	697.4	528.284
	0.32098	547.6	734.5	548.316
	0.32429	522.7	751.8	574.082
	0.3276	617.6	851.4	641.416
	0.33091	533.6	842.1	660.676
	0.33422	553.7	764.4	576.142
	0.33753	587.3	691.2	491.518
	0.34084	521	771.8	594.66
	0.34415	537.9	821.1	638.214
	0.34745	582.2	820.8	622.852
	0.35076	592.2	829.8	628.452
	0.35407	577.3	744.5	548.218
	0.35738	572.6	798.7	604.016
	0.36069	526.6	801.4	622.356
	0.364	583	809.7	611.48
	0.36731	529	792.4	612.54
	0.37062	576.5	802	605.99
	0.37393	515	703.9	528.8
	0.37724	524.2	773.4	595.172
	0.38055	586.3	742.4	543.058
	0.38385	433.9	898.7	751.174
	0.38716	474.2	940.7	779.472
	0.39047	463.4	1035	877.444
	0.39378	474.2	953.5	792.272
	0.39709	454.7	974	819.402
	0.4004	450.4	938.7	785.564
	0.40371	504.8	984.8	813.168
	0.40702	456.3	986.2	831.058
	0.41033	479.4	1007.5	844.504
	0.41364	442.8	1001	850.448
	0.41695	449.7	936.4	783.502
	0.42025	426.9	908.8	763.654
	0.42356	477.3	913	750.718
	0.42687	536.5	1089.7	907.29
	0.43018	434.6	1060.5	912.736
	0.43349	467.4	977.3	818.384
	0.4368	439.8	875.9	726.368
	0.44011	318.6	718.7	610.376
	0.44342	406.3	946.2	808.058
	0.44673	555	1051.4	862.7
	0.45004	501	917.4	747.06
	0.45335	396.6	985.3	850.456
	0.45665	349.3	680.7	561.938
	0.45996	345.4	749.3	631.864
	0.46327	475.9	1036.9	875.094
	0.46658	506.4	958.8	786.624
	0.46989	491.9	1001.3	834.054
	0.4732	447.9	872	719.714
	0.47651	281.4	654.4	558.724
	0.47982	354	795.8	675.44
	0.48313	501.9	1076.8	906.154
	0.48644	476.7	1017.7	855.622
	0.48975	423	989.2	845.38
	0.49305	328.4	757.9	646.244
	0.49636	340.2	729.6	613.932
	0.49967	416.4	865.3	723.724
	0.50298	421.7	840.6	697.222
	0.50629	470.8	1065.5	905.428
	0.5096	373.3	906.5	779.578
	0.51291	332.1	678.5	565.586
	0.51622	349.4	763.1	644.304
	0.51953	451.4	1004.6	851.124
	0.52284	418.8	989	846.608
	0.52615	431.1	1034.3	887.726
	0.52945	432.7	893.6	746.482
	0.53276	365.8	801.8	677.428
	0.53607	366.1	883.4	758.926
	0.53938	450.2	1061.3	908.232
	0.54269	468.9	1043.7	884.274
	0.546	453.7	1005.8	851.542
	0.54931	394.6	884.3	750.136
	0.55262	439.7	900.7	751.202
	0.55593	418.3	926.8	784.578
	0.55924	494.9	916.3	748.034
	0.56255	516.3	1006.7	831.158
	0.56585	486	981.4	816.16
	0.56916	417.3	944.7	802.818
	0.57247	413.8	925.6	784.908
	0.57578	400.5	852.8	716.63
	0.57909	376.3	890.2	762.258
	0.5824	452.2	962.5	808.752
	0.58571	492	1091.2	923.92
	0.58902	443.8	1030.8	879.908
	0.59233	412	883.8	743.72
	0.59564	374.9	894.9	767.434
	0.59895	382.4	894.5	764.484
	0.60225	487.9	1060.8	894.914
	0.60556	526.5	1061.8	882.79
	0.60887	502.7	996.6	825.682
	0.61218	426.6	799.9	654.856
	0.61549	402.8	864.1	727.148
	0.6188	464.9	983.4	825.334
	0.62211	434.7	1036.4	888.602
	0.62542	464.7	1081.5	923.502
	0.62873	462.9	938	780.614
	0.63204	402.2	866.6	729.852
	0.63535	466.4	860.1	701.524
	0.63865	466.6	957.1	798.456
	0.64196	514.9	1089.6	914.534
	0.64527	453	1078.9	924.88
	0.64858	388.2	959.1	827.112
	0.65189	387	852	720.42
	0.6552	396.2	803.2	668.492
	0.65851	395.3	996	861.598
	0.66182	499.2	1018.3	848.572
	0.66513	485.1	977.9	812.966
	0.66844	416.5	900.1	758.49
	0.67175	385.7	811.8	680.662
	0.67505	454.9	904.1	749.434
	0.67836	422.4	972.6	828.984
	0.68167	410.9	954	814.294
	0.68498	422.5	950.1	806.45
	0.68829	408.2	839.3	700.512
	0.6916	401	805.9	669.56
	0.69491	449.2	1027.3	874.572
	0.69822	437.1	996.8	848.186
	0.70153	407	1012.1	873.72
	0.70484	395.8	921	786.428
	0.70815	359.8	876.2	753.868
	0.71145	492.9	945.5	777.914
	0.71476	510.6	991.2	817.596
	0.71807	445	1032.7	881.4
	0.72138	414.2	925.4	784.572
	0.72469	433.2	890.1	742.812
	0.728	396.1	841.5	706.826
	0.73131	393.8	939.7	805.808
	0.73462	410.8	1017.6	877.928
	0.73793	465.8	982	823.628
	0.74124	394	883.7	749.74
	0.74455	408.5	895.6	756.71
	0.74785	455.7	899.7	744.762
	0.75116	435.1	944.6	796.666
	0.75447	482.5	974.5	810.45
	0.75778	473.3	1019.5	858.578
	0.76109	436.1	940.3	792.026
	0.7644	390.6	937	804.196
	0.76771	418.3	922	779.778
	0.77102	379.9	990.4	861.234
	0.77433	435.6	958.1	809.996
	0.77764	466	961.4	802.96
	0.78095	427	986.2	841.02
	0.78425	436.2	916.9	768.592
	0.78756	449.6	845.2	692.336
	0.79087	444.6	940.9	789.736
	0.79418	458.8	1008.8	852.808
	0.79749	480.8	951.3	787.828
	0.8008	434.5	943.9	796.17
	0.80411	396.8	923.1	788.188
	0.80742	366.2	943.4	818.892
	0.81073	449.8	933	780.068
	0.81404	430.6	1041.3	894.896
	0.81735	459	1047.8	891.74
	0.82065	439.8	941.7	792.168
	0.82396	362	885.3	762.22
	0.82727	395.9	963.9	829.294
	0.83058	404	921.3	783.94
	0.83389	471.9	1012	851.554
	0.8372	460.3	1024.2	867.698
	0.84051	393.3	950.8	817.078
	0.84382	385.1	846.7	715.766
	0.84713	401.2	816.6	680.192
	0.85044	446.1	929	777.326
	0.85375	416.6	1025	883.356
	0.85705	415	999.2	858.1
	0.86036	378.2	907.3	778.712
	0.86367	468.1	873.9	714.746
	0.86698	406.8	863.6	725.288
	0.87029	414.2	949.9	809.072
	0.8736	448.2	1008.7	856.312
	0.87691	396	1014	879.36
	0.88022	376.9	911.1	782.954
	0.88353	402.2	904.1	767.352
	0.88684	399.9	891.4	755.434
	0.89015	432.1	1005.3	858.386
	0.89345	400	919.1	783.1
	0.89676	452.7	954.9	800.982
	0.90007	414.5	960	819.07
	0.90338	345.5	936.7	819.23
	0.90669	437.3	875.8	727.118
	0.91	401.5	866.9	730.39
	0.91331	377	969.4	841.22
	0.91662	379.5	942.1	813.07
	0.91993	399	977	841.34
	0.92324	436.1	905.8	757.526
	0.92655	424.5	894.1	749.77
	0.92985	421.7	901	757.622
	0.93316	414.4	916	775.104
	0.93647	432.4	976.9	829.884
	0.93978	466.8	961.5	802.788
	0.94309	398.8	942	806.408
	0.9464	355.7	938.4	817.462
	0.94971	411.2	865.6	725.792
	0.95302	401.5	838.7	702.19
	0.95633	400	886.1	750.1
	0.95964	449.7	954	801.102
	0.96295	444.2	910	758.972
	0.96625	400.6	933.3	797.096
	0.96956	423	803	659.18
	0.97287	458.3	894.1	738.278
	0.97618	438.3	911.4	762.378
	0.97949	426	1081.6	936.76
	0.9828	383.3	960.3	829.978
	0.98611	406.9	851.6	713.254
	0.98942	395.3	868.2	733.798
	0.99273	410.6	880.2	740.596
	0.99604	403.4	887.3	750.144
	0.99935	369.5	931.3	805.67
	1.00265	405.1	893.5	755.766
	1.00596	429.3	978.3	832.338
	1.00927	386.6	917.1	785.656
	1.01258	399	834.1	698.44
	1.01589	408.6	958.1	819.176
	1.0192	417.9	931.6	789.514
	1.02251	407.7	927.2	788.582
	1.02582	381.2	925.3	795.692
	1.02913	403.6	867.5	730.276
	1.03244	407.1	800.4	661.986
	1.03575	391	915.1	782.16
	1.03905	419	931	788.54
	1.04236	402.4	1003.9	867.084
	1.04567	392.6	904.8	771.316
	1.04898	360.2	892.7	770.232
	1.05229	415.4	844.6	703.364
	1.0556	411.5	924.6	784.69
	1.05891	374.5	926	798.67
	1.06222	454.3	1019.9	865.438
	1.06553	384	950.1	819.54
	1.06884	385.1	876	745.066
	1.07215	356.5	846.3	725.09
	1.07545	387.6	895.5	763.716
	1.07876	418.6	967.1	824.776
	1.08207	456.5	995.1	839.89
	1.08538	429.1	918.6	772.706
	1.08869	360.2	785.3	662.832
	1.092	375.1	823.5	695.966
	1.09531	393.5	937.5	803.71
	1.09862	479.4	1013.8	850.804
	1.10193	383.8	934.1	803.608
	1.10524	356.7	907.2	785.922
	1.10855	406.4	875.4	737.224
	1.11185	397.7	842.9	707.682
	1.11516	421.4	888.7	745.424
	1.11847	410.1	912.5	773.066
	1.12178	385.9	947	815.794
	1.12509	355.7	909.7	788.762
	1.1284	382.3	815.3	685.318
	1.13171	369.3	818.5	692.938
	1.13502	413.1	864.7	724.246
	1.13833	409.7	918.5	779.202
	1.14164	401.3	1008.9	872.458
	1.14495	404.8	913.8	776.168
	1.14825	402.9	863.3	726.314
	1.15156	345.7	932.3	814.762
	1.15487	359.8	871.3	748.968
	1.15818	427.3	788	642.718
	1.16149	417.6	958.2	816.216
	1.1648	393	948.3	814.68
	1.16811	405.6	860.2	722.296
	1.17142	371.3	849.1	722.858
	1.17473	366.3	854.1	729.558
	1.17804	365.3	859	734.798
	1.18135	408.6	909.4	770.476
	1.18465	393.9	875.9	741.974
	1.18796	381.4	901.7	772.024
	1.19127	432.7	829.2	682.082
	1.19458	388	833.1	701.18
	1.19789	397.5	935.9	800.75
	1.2012	382.1	950.6	820.686
	1.20451	450.9	992.8	839.494
	1.20782	431.6	888.4	741.656
	1.21113	354.3	848	727.538
	1.21444	377.7	791.6	663.182
	1.21775	378.3	877.8	749.178
	1.22105	403.3	934.5	797.378
	1.22436	400.6	979.5	843.296
	1.22767	404.9	1010.6	872.934
	1.23098	385.7	833.9	702.762
	1.23429	346.4	839.8	722.024
	1.2376	348.4	833.8	715.344
	1.24091	365.7	909.5	785.162
	1.24422	431.9	971.1	824.254
	1.24753	409.2	947.3	808.172
	1.25084	403.7	852.2	714.942
	1.25415	363.7	881.9	758.242
	1.25745	345.9	830	712.394
	1.26076	385.8	868.6	737.428
	1.26407	392.8	924.3	790.748
	1.26738	431.4	973.1	826.424
	1.27069	371.1	848.2	722.026
	1.274	365.1	880	755.866
	1.27731	323.8	798.2	688.108
	1.28062	417.9	881.1	739.014
	1.28393	408	991.6	852.88
	1.28724	384	994.9	864.34
	1.29055	402.5	854.2	717.35
	1.29385	354.9	899.1	778.434
	1.29716	340.4	851	735.264
	1.30047	334.4	818.4	704.704
	1.30378	408.2	910.1	771.312
	1.30709	402.9	885.8	748.814
	1.3104	392.5	912	778.55
	1.31371	375.7	869.4	741.662
	1.31702	376.9	894.6	766.454
	1.32033	401.5	911.9	775.39
	1.32364	394.3	917.6	783.538
	1.32695	364.1	971	847.206
	1.33025	355	889.5	768.8
	1.33356	338.6	837.6	722.476
	1.33687	294.6	785.8	685.636
	1.34018	401.1	875	738.626
	1.34349	389.5	894.7	762.27
	1.3468	376.5	995.5	867.49
	1.35011	371.3	887.1	760.858
	1.35342	375.8	830.3	702.528
	1.35673	355.5	805.8	684.93
	1.36004	365.2	869	744.832
	1.36335	355.1	879.9	759.166
	1.36665	411.1	952	812.226
	1.36996	370.3	899.6	773.698
	1.37327	353.8	836.1	715.808
	1.37658	320.4	794.1	685.164
	1.37989	408.5	863.1	724.21
	1.3832	402.7	927.7	790.782
	1.38651	400.4	904.3	768.164
	1.38982	401	858.4	722.06
	1.39313	389.2	805.2	672.872
	1.39644	401.2	808.4	671.992
	1.39975	386	795.6	664.36
	1.40305	403.9	800.8	663.474
	1.40636	444.7	843.5	692.302
	1.40967	402.2	776.4	639.652
	1.41298	427.5	779.9	634.55
	1.41629	374.7	761.3	633.902
	1.4196	425.4	801	656.364
	1.42291	483.4	869.8	705.444
	1.42622	426.3	748.9	603.958
	1.42953	363.2	659.2	535.712
	1.43284	382.6	739.4	609.316
	1.43615	427.3	752.7	607.418
	1.43945	490.6	859.5	692.696
	1.44276	469.5	822.5	662.87
	1.44607	379.5	716.2	587.17
	1.44938	323.2	650.4	540.512
	1.45269	383.8	696.9	566.408
	1.456	564.4	929.5	737.604
	1.45931	517.5	872.9	696.95
	1.46262	491.8	784.9	617.688
	1.46593	340.7	568.4	452.562
	1.46924	344	664.3	547.34
	1.47255	485.4	861.2	696.164
	1.47585	584.7	937.5	738.702
	1.47916	466.9	813.9	655.154
	1.48247	353.5	650.1	529.91
	1.48578	324.1	575.5	465.306
	1.48909	431.2	745.2	598.592
	1.4924	586.5	913.3	713.89
	1.49571	555.9	870	680.994
	1.49902	431.3	716.9	570.258
	1.50233	320.4	583	474.064
	1.50564	366.6	622.7	498.056
	1.50895	481.2	800.1	636.492
	1.51225	491	866.4	699.46
	1.51556	514.7	816	641.002
	1.51887	431	638.8	492.26
	1.52218	353.5	608.9	488.71
	1.52549	429.1	680.6	534.706
	1.5288	589.9	898.2	697.634
	1.53211	477.1	911.5	749.286
	1.53542	428.7	727.8	582.042
	1.53873	348.8	663.9	545.308
	1.54204	414.5	636.8	495.87
	1.54535	412.4	719	578.784
	1.54865	522.5	823.7	646.05
	1.55196	462.2	780.8	623.652
	1.55527	451	732.4	579.06
	1.55858	400.5	706.3	570.13
	1.56189	399.6	661	525.136
	1.5652	470.8	660.3	500.228
	1.56851	470.2	786.7	626.832
	1.57182	484.3	780.8	616.138
	1.57513	452.2	834.2	680.452
	1.57844	436.1	657.4	509.126
	1.58175	412.2	709.8	569.652
	1.58505	405.2	619.5	481.732
	1.58836	428.1	697.5	551.946
	1.59167	455.6	813.1	658.196
	1.59498	499.6	885.8	715.936
	1.59829	451.1	752.2	598.826
	1.6016	356.2	569.7	448.592
	1.60491	364.8	632.6	508.568
	1.60822	386	685.8	554.56
	1.61153	459.8	778.8	622.468
	1.61484	482.4	804	639.984
	1.61815	449.6	701	548.136
	1.62145	388.4	625.9	493.844
	1.62476	428	634.6	489.08
	1.62807	448.8	713	560.408
	1.63138	466	835.4	676.96
	1.63469	440	803	653.4
	1.638	470.4	706.1	546.164
	1.64131	409.6	628.1	488.836
	1.64462	370	618	492.2
	1.64793	393.4	711.1	577.344
	1.65124	494.2	811.6	643.572
	1.65455	443.1	788	637.346
	1.65785	417.7	741.9	599.882
	1.66116	433.9	658.3	510.774
	1.66447	385.7	638.2	507.062
	1.66778	458.4	714	558.144
	1.67109	527.3	810.6	631.318
	1.6744	491.2	812.1	645.092
	1.67771	403.9	695.2	557.874
	1.68102	348.9	592.4	473.774
	1.68433	425.4	591.4	446.764
	1.68764	446.1	759.1	607.426
	1.69095	509.7	836.6	663.302
	1.69425	496	750.7	582.06
	1.69756	362	621.9	498.82
	1.70087	379	667.5	538.64
	1.70418	448.7	627.7	475.142
	1.70749	445.7	770.7	619.162
	1.7108	513	814.9	640.48
	1.71411	493	727.1	559.48
	1.71742	391	698.7	565.76
	1.72073	431.3	672.3	525.658
	1.72404	434.4	665.4	517.704
	1.72735	437.9	707.7	558.814
	1.73065	461.6	736.4	579.456
	1.73396	452.8	670.8	516.848
	1.73727	395.4	746.3	611.864
	1.74058	403.8	670.1	532.808
	1.74389	355.8	674.8	553.828
	1.7472	377	651	522.82
	1.75051	416.8	646.3	504.588
	1.75382	453.3	727.9	573.778
	1.75713	446.5	695	543.19
	1.76044	406.1	635.9	497.826
	1.76375	387.9	626.5	494.614
	1.76705	429	625.1	479.24
	1.77036	419.4	660.6	518.004
	1.77367	452.6	740.6	586.716
	1.77698	424.3	724.8	580.538
	1.78029	396.3	653.9	519.158
	1.7836	379.5	669.9	540.87
	1.78691	403	653.8	516.78
	1.79022	436.6	676.2	527.756
	1.79353	477.5	711.4	549.05
	1.79684	412.6	684.6	544.316
	1.80015	404.6	650.2	512.636
	1.80345	407	686.2	547.82
	1.80676	431.8	607.8	460.988
	1.81007	430	742.8	596.6
	1.81338	468.4	698.5	539.244
	1.81669	393.1	666.8	533.146
	1.82	401.2	637.8	501.392
	1.82331	396.8	681.1	546.188
	1.82662	417.9	678.2	536.114
	1.82993	418	618	475.88
	1.83324	366.4	627.6	503.024
	1.83655	434.9	692	544.134
	1.83985	401.1	691.5	555.126
	1.84316	416	656.2	514.76
	1.84647	455.8	692.8	537.828
	1.84978	370.1	609.9	484.066
	1.85309	378.9	617.1	488.274
	1.8564	390.2	631.4	498.732
	1.85971	420.6	672	528.996
	1.86302	430.6	710.2	563.796
	1.86633	410.4	696.3	556.764
	1.86964	412.1	615.3	475.186
	1.87295	458.2	683.6	527.812
	1.87625	395.1	658.8	524.466
	1.87956	475.7	658.4	496.662
	1.88287	474.9	657.8	496.334
	1.88618	473.3	703	542.078
	1.88949	372.5	617.3	490.65
	1.8928	356.2	669.1	547.992
	1.89611	473.7	694.1	533.042
	1.89942	399.9	740.8	604.834
	1.90273	435.4	669.7	521.664
	1.90604	420.9	657.4	514.294
	1.90935	371.1	613.6	487.426
	1.91265	399.1	644.1	508.406
	1.91596	414.8	673.9	532.868
	1.91927	394.2	660.3	526.272
	1.92258	442.4	691.5	541.084
	1.92589	443.4	580.9	430.144
	1.9292	404.4	592.9	455.404
	1.93251	435.1	640.9	492.966
	1.93582	461.2	641.1	484.292
	1.93913	385.6	649.3	518.196
	1.94244	438.3	640.4	491.378
	1.94575	429.9	669.1	522.934
	1.94905	394.1	623.1	489.106
	1.95236	381.8	650.5	520.688
	1.95567	386.3	640	508.658
	1.95898	422.7	666.9	523.182
	1.96229	425.5	669.8	525.13
	1.9656	411.4	651.5	511.624
	1.96891	368.7	623.6	498.242
	1.97222	410.1	600.9	461.466
	1.97553	411.9	642.2	502.154
	1.97884	429.6	651	504.936
	1.98215	388	663	531.08
	1.98545	414.2	690.8	549.972
	1.98876	373.3	629.9	502.978
	1.99207	484.2	637	472.372
	1.99538	423.5	674.4	530.41
	1.99869	437.3	692.8	544.118
	2.002	396.2	685.2	550.492
	2.00531	432.7	644.9	497.782
	2.00862	396.6	606.4	471.556
	2.01193	338.3	685.6	570.578
	2.01524	390	647	514.4
	2.01855	444.4	664.4	513.304
	2.02185	412.5	656	515.75
	2.02516	419.7	687.8	545.102
	2.02847	397.3	620.7	485.618
	2.03178	415.3	580.1	438.898
	2.03509	436.9	677.5	528.954
	2.0384	420.1	706.3	563.466
	2.04171	414.2	712.1	571.272
	2.04502	413.7	665	524.342
	2.04833	379	672.7	543.84
	2.05164	430	609.1	462.9
	2.05495	407.2	680.5	542.052
	2.05825	439	599.8	450.54
	2.06156	411.5	622.4	482.49
	2.06487	397	649.8	514.82
	2.06818	416.3	596.1	454.558
	2.07149	433.5	671.9	524.51
	2.0748	399.9	627.3	491.334
	2.07811	422.8	617.7	473.948
	2.08142	411.4	638.7	498.824
	2.08473	379.8	655.5	526.368
	2.08804	379.8	620.8	491.668
	2.09135	359.8	624.7	502.368
	2.09465	401	654	517.66
	2.09796	425	616.8	472.3
	2.10127	392.6	646.6	513.116
	2.10458	373.3	686	559.078
	2.10789	422.6	686.8	543.116
	2.1112	406.5	645.7	507.49
	2.11451	335	627.2	513.3
	2.11782	380.3	655.5	526.198
	2.12113	387	650	518.42
	2.12444	388.1	656.5	524.546
	2.12775	433.2	670	522.712
	2.13105	419.3	713.7	571.138
	2.13436	429.2	589.8	443.872
	2.13767	405	609.8	472.1
	2.14098	366.5	628.3	503.69
	2.14429	380.7	677.8	548.362
	2.1476	402.9	648	511.014
	2.15091	394.4	689.8	555.704
	2.15422	386	622	490.76
	2.15753	434	644.6	497.04
	2.16084	357.2	586	464.552
	2.16415	401.3	650.5	514.058
	2.16745	400.1	623.7	487.666
	2.17076	368.7	695.8	570.442
	2.17407	401.1	684.4	548.026
	2.17738	400.9	620.1	483.794
	2.18069	444	593.6	442.64
	2.184	463.3	671.4	513.878
	2.18731	418	672.1	529.98
	2.19062	455.8	624.1	469.128
	2.19393	423.6	614.7	470.676
	2.19724	428.9	630.5	484.674
	2.20055	363.5	635.3	511.71
	2.20385	407.6	641	502.416
	2.20716	355.3	611	490.198
	2.21047	407.8	608	469.348
	2.21378	406.4	663.9	525.724
	2.21709	388	630.6	498.68
	2.2204	371.7	646.3	519.922
	2.22371	381.6	654.7	524.956
	2.22702	385	625.6	494.7
	2.23033	398.3	641	505.578
	2.23364	417.4	654	512.084
	2.23695	374.7	624.1	496.702
	2.24025	346.6	571.1	453.256
	2.24356	355.4	634.5	513.664
	2.24687	401.5	629.1	492.59
	2.25018	432.5	738.1	591.05
	2.25349	360.5	702.9	580.33
	2.2568	360.3	628	505.498
	2.26011	396	566.8	432.16
	2.26342	385.5	575.5	444.43
	2.26673	377	631.9	503.72
	2.27004	406.1	701.8	563.726
	2.27335	402.8	656.7	519.748
	2.27665	449	615.8	463.14
	2.27996	406.8	626.2	487.888
	2.28327	411.2	628.8	488.992
	2.28658	383	669.4	539.18
	2.28989	422.2	697	553.452
	2.2932	401.4	671.6	535.124
	2.29651	376.7	611.8	483.722
