# Supplementary material for: Kinetic fingerprinting of metabotropic glutamate receptors
Source: Commun Biol. 2023 Jan 27;6:104. doi: 10.1038/s42003-023-04468-z (PMC9883448; doi:10.1038/s42003-023-04468-z)
Supplement: Supplementary file 5 — Supplementary Data 3 [file 42003_2023_4468_MOESM5_ESM.xlsx]

## Sheet: Figure 3a and 3b
FRET	FRETx	D- CFP (donor)
135.2	106.708	FRET (acceptor)
126.1	92.134	FRETx - corrected from crosstalk
135	103.924	Crosstalk of donor signal into the FRET detection channel= 34%
133.2	98.282
137.1	108.336
127.4	100.064
131.5	104.606
139.9	111.884
129.6	105.868
136.2	107.402
133.2	104.198
139.2	106.254
128	95.36
134.2	107.51
131.3	100.156
139.8	108.962
138.1	108.452
124.3	96.964
123	93.488
134.6	105.564
155.6	123.708
128.2	99.334
143.5	115.382
140.2	102.46
130.2	96.71
139.5	112.436
142.3	108.844
117.9	87.13
127.1	99.73
136.5	104.948
134.1	103.126
139.1	107.174
140.1	111.132
134.4	107.166
137.7	107.236
143	112.502
138.1	109.914
136.8	106.914
130	102.324
119.2	91.184
132.6	102.272
128.3	97.462
135.8	103.33
134.4	106.69
136.9	109.666
135.5	102.35
130.3	100.856
133.9	104.524
129.2	103.802
133.4	104.296
126.6	93.722
121	91.658
127.3	96.802
141.5	113.008
122	94.97
122.4	94.452
129.6	99.306
129.3	99.618
140.9	111.66
131.1	102.234
135.2	101.914
127.8	99.546
135.7	105.576
135	107.63
130.9	99.45
126.2	98.082
124.5	97.742
117.9	92.774
125.5	99.286
129.1	103.94
140.8	109.078
129.4	99.208
130.3	101.876
129.7	102.262
128.5	99.668
127.7	97.984
141.5	116.238
126.7	98.888
134.4	107.642
125.1	98.682
146.7	118.004
139.1	112.988
113.6	88.542
122.6	93.632
136.4	109.37
124.7	98.86
132.1	103.302
129.8	101.036
121.4	97.226
149.9	123.074
127.1	94.834
130.4	100.106
141.7	109.774
113.6	86.536
131.4	98.522
143.2	114.096
126.1	95.908
133.8	102.996
113.3	85.318
134.1	107.784
123.6	93.748
137.7	109.208
142.2	116.156
135.1	106.438
128.9	104.182
119.8	91.478
132.5	100.064
138.1	109.268
124.7	97.636
121.1	92.2
125.9	100.332
132.5	105.538
139.4	112.37
134.7	107.772
125.4	97.656
130	105.554
128.7	99.834
139.9	111.986
127.5	96.866
131.8	105.79
128.7	99.902
115.7	94.484
106.2	78.898
117.7	88.596
139.8	112.226
126.5	95.152
127.1	101.328
125	101.472
131.1	104.138
128.9	99.456
125.4	97.962
130.8	103.43
115.9	89.108
141.9	111.402
125.7	99.078
131.7	109.294
156.9	135.004
147.3	119.114
146.9	122.624
164.5	139.204
149.4	126.756
166	143.9
154.5	126.586
169.8	145.762
165.1	137.288
157	132.894
155.6	132.208
145.6	118.026
140.3	120.478
156.9	130.074
161.2	137.196
152.9	130.902
151.3	128.962
153.5	128.884
155	131.438
159.3	134.48
151.5	125.558
160.4	139.728
136.9	114.936
150.2	125.924
152.7	126.01
156.7	132.22
156.6	132.086
146.8	123.476
155.1	134.462
148.5	124.734
151.5	129.23
156.2	135.29
138.6	114.698
152.8	128.048
158.1	131.716
145	116.202
147.8	120.498
140.6	113.366
157	135.104
151.6	129.364
139.3	115.16
154.1	129.382
134.2	110.332
154.8	131.102
153.5	128.714
157.7	134.41
150.2	124.054
157.5	131.898
141.2	116.176
137.7	109.514
165.3	141.976
125	101.336
150.1	126.538
150.9	128.12
158.7	135.172
161.5	138.21
149.5	124.476
122.3	106.252
134.9	107.87
159.2	136.25
163.7	139.662
151.4	129.436
119.8	100.692
141.2	115.054
147.9	123.046
158.8	133.606
152.6	129.208
143.3	119.126
126.1	103.966
154.2	130.672
158.8	138.91
143.3	121.03
149.4	128.898
143.3	124.464
146.3	125.084
150.4	127.008
161.2	139.916
144.7	118.962
139.6	117.738
150	124.024
154.8	134.264
134.7	112.056
156.3	133.248
140.3	117.758
139.2	116.25
145.6	120.882
158.7	133.234
154.7	130.016
141.9	118.746
148.4	126.674
155.4	133.912
125.1	101.436
149.1	128.7
148.3	127.866
137.6	116.248
145.8	121.422
145.7	122.376
146.6	128.478
136.1	112.402
134.5	112.944
161.1	140.598
137.5	114.924
146.6	120.658
152	128.778
135.7	114.654
138.2	113.958
149.9	122.938
136.2	112.06
147.1	123.3
142.9	118.862
144.7	117.534
140.3	118.982
152.6	128.222
163.5	139.02
137.6	115.296
152.3	131.22
134.2	114.956
157.3	135.948
142.6	120.806
158.1	136.918
141.9	119.63
151.4	130.32
125.3	104.288
160.7	138.26
134.6	112.806
152.5	130.196
157.3	137.308
148.3	127.22
135	114.022
148.6	125.548
152.7	126.962
158.2	131.272
151.2	122.844
132.6	112.234
151.1	127.436
148.1	123.246
148	123.622
150	129.702
144.7	125.354
144.6	123.724
136.6	115.996
148.5	123.204
133.8	110.952
154.9	134.602
130.4	110.51
141.7	114.296
148.8	120.58
147.9	122.672
152.7	127.268
130.5	108.672
139.6	115.936
154.6	132.602
154.8	131.748
145.3	124.152
150	123.956
126.7	103.172
128.6	105.038
146.9	123.882
149.9	124.332
169.6	147.942
139.9	119.466
142.4	118.702
143.6	118.508
158.7	134.56
144.7	121.172
144.9	124.432
140.6	119.52
162.4	141.15
147.6	126.928
152.2	132.888
139.9	117.154
142.1	118.878
156	135.056
141.3	122.362
126.9	105.276
147.5	126.692
146.9	122.624
143.5	118.68
128.5	105.312
145.7	125.3
156.4	132.974
153.9	133.16
144.1	119.008
150.2	129.562
153.2	128.414
131.8	109.054
163.1	140.49
135.9	116.486
136.5	117.12
142	115.718
150.1	125.79
152.1	129.286
141.4	118.926
140	121.232
143	122.838
147.5	122.646
136	113.764
136	117.096
129.5	109.236
144.9	125.588
144.8	123.21
146.6	127.56
150.8	129.312
141.3	115.732
145.3	122.962
138.7	118.232
136.6	111.1
141.4	121.034
141.5	121.61
142.6	119.684
147.1	126.972
121.4	101.986
145.2	124.97
143.1	117.294
144.5	124.27
132.7	116.346
137.1	115.884
145.8	122.986
140.4	116.872
145.1	121.232
127.5	106.148
138.4	117.558
129.2	105.57
165.5	144.896
138.3	116.71
132.5	108.836
140.8	117.986
131	111.892
137.3	115.88
145.7	122.444
135.5	115.134
145.2	119.156
136.4	113.824
151.9	129.426
148.3	125.18
144.7	125.49
145.6	123.874
145.9	120.128
140.8	119.142
144.5	122.332
131.1	112.264
141.9	120.82
129	106.288
132.3	106.834
155.1	135.074
156.6	132.324
133.8	110.204
140.4	117.28
143	116.922
142.9	117.264
136.4	112.26
122.2	96.19
147.2	126.018
139.2	121.826
132.8	111.312
142	118.37
135.4	113.776
127.4	102.954
148.8	129.08
138.8	119.658
145.1	122.966
131.8	106.402
142.8	116.11
132.3	109.316
131.8	111.638
144.3	118.596
145.5	124.352
140.8	118.53
124.8	106.304
133.5	112.93
134.1	112.918
133	112.328
154.3	133.696
139.7	113.486
140.2	117.148
123.9	101.29
127.6	106.452
141.9	117.896
129	107.172
140.7	121.218
145.6	125.71
133.9	113.432
138.4	118.102
145	121.948
161.1	141.006
153.4	130.654
131.4	107.6
146.8	126.808
141.7	122.15
138.9	119.146
137.3	119.144
147.5	123.734
132.1	113.57
136.8	114.938
136.7	115.042
131.3	113.926
147.3	126.016
132.9	108.352
132.6	111.724
141.8	117.116
149.4	128.694
139.7	121.748
146.8	123.85
148.7	127.11
146.2	128.894
137.7	116.11
144.4	122.3
140.9	122.404
137.2	116.358
147.1	125.204
142.2	119.148
141.4	120.116
137.8	113.082
134.8	114.502
140.1	119.428
128.2	105.284
137	112.826
134.6	108.624
133.5	109.19
130.5	113.568
138.8	118.298
137.5	114.584
126.6	106.812
139	120.028
135.9	115.772
136	115.702
139.4	119.884
137.5	119.038
147.3	124.826
142	120.682
134.2	114.174
141.7	122.354
133.5	110.21
142.9	122.33
134.7	114.028
141.5	121.814
111.4	91.442
134.4	114.714
133.4	111.946
133.9	111.392
130.2	110.446
132.1	107.416
138.7	117.11
128.4	107.252
126.9	108.064
135.1	106.948
133.3	113.512
106.6	87.22
134.1	116.454
140.6	119.248
145.5	123.468
143.4	124.462
129.9	106.508
135.1	114.224
138.4	118.272
151.6	128.616
132.2	107.006
137.7	115.362
139.7	117.09
120.6	97.956
129	108.498
123.8	105.814
132.1	112.21
139.7	119.13
142.6	119.786
145	129.054
130	110.076
135.5	113.638
133.9	112.208
130.4	108.028
130	107.866
120.5	96.428
133.5	113.134
133.7	116.598
138.7	117.11
125.5	104.76
137.1	117.21
128.5	109.324
119.5	98.658
151	127.948
136.9	117.214
124.3	103.186
137.4	111.39
129.4	106.348
126	105.532
131.3	112.872
127.2	100.68
119.5	94.884
126.5	105.76
126.4	104.844
120.1	99.02
110.7	87.92
128.8	102.858
128.8	111.018
128.3	106.948
135.3	112.588
131.1	108.354
111.6	88.786
127.6	105.228
124.8	103.346
128	104.676
124.8	105.148
133.9	112.072
122.1	102.312
119	94.86
119.2	96.284
127.5	106.794
117.8	96.652
111.1	91.448
122	98.438
133.8	112.754
136.9	111.808
103.9	85.608
107.3	87.818
115.3	91.84
129.3	106.384
135	111.2
124	98.058
118.3	96.302
114.8	90.15
115.8	95.434
129.5	108.352
117.3	90.712
105.4	86.394
124.9	102.8
130.3	106.636
130.3	107.588
108.6	88.268
126	101.384
104.8	80.694
99.4	78.014
114	91.628
123.2	100.998
126.5	109.738
123.4	99.09
116.7	91.608
130	104.364
114.6	95.152
124	102.036
107.8	83.252
115.5	94.25
108	85.832
116.6	93.854
107.7	82.744
108.9	86.936
119.9	95.318
115.6	93.364
121.9	102.01
118.6	98.608
112.6	91.826
119.2	96.794
116.2	97.772
124.5	99.476
109	84.996
132.7	106.214
136.2	116.174
118	96.274
120.9	97.304
123.7	99.424
123.2	98.72
122.1	99.354
127.2	107.412
117.8	95.7
112.9	92.398
115.8	92.238
115.2	92.726
117	93.404
121.5	98.618
122.5	100.57
119.6	93.59
128.5	106.808
119.1	96.66
123.3	102.968
114.3	92.608
110.6	88.194
135.9	111.59
119.3	95.908
120.1	93.614
121.8	95.722
131.6	110.554
108.7	85.954
126.4	102.498
126.7	103.172
130.8	111.08
103.4	83.51
114.1	90.3
112.9	93.962
121.9	97.046
126.6	108.682
107.1	89.93
125.5	103.026
111.3	86.548
116.9	95.004
118.8	97.448
109	85.064
109.8	88.992
120.3	94.018
115.2	89.326
126.2	102.842
114.5	91.142
133.6	112.894
112.8	86.62
130.5	103.096
124.3	104.24
110.4	90.204
130	106.778
102.6	81.18
125.8	103.7
122.7	97.03
116.7	94.668
115.1	92.32
102.6	76.692
106.4	80.288
110.4	86.634
117.5	94.618
117.5	96.488
104.8	84.876
113	94.776
121.8	93.852
123.5	100.312
119.2	97.746
111.2	88.386
109.9	85.964
132.8	111.482
127.1	103.946
109.9	85.386
114.5	90.564
129.9	107.562
105	81.948
113.5	91.23
116.9	94.528
109	86.628
123.9	100.406
116.1	94.408
120.9	95.74
116.5	94.842
105.1	81.47
118.4	96.13
105	85.518
118.4	91.982
116.4	94.402
112.9	88.76
114.3	87.712
113.4	91.912
111.5	89.604
120.6	94.862
131.9	106.502
117.2	93.026
119.1	98.36
109	90.096
122.7	102.776
107.5	84.38
113.3	89.432
123.9	102.718
98.2	77.97
113.6	93.064
118.3	94.772
125.1	100.042
117.9	93.488
126.2	103.284
116.1	96.482
103.2	80.114
112.1	89.898
110.6	91.968
109.2	85.944
113	89.132
115.7	97.748
111.2	85.36
134.9	113.752
110.3	89.458
119.5	94.034
105.3	85.58
123.6	99.188
118	91.242
117.9	94.95
109.3	83.324
105.7	83.498
113.3	87.256
120	93.956
111	90.77
110.8	85.164
112.2	86.462
99.3	78.424
113.3	90.078
105.3	83.2
118.9	93.638
122.4	95.642
108	87.634
131.5	108.584
120.3	99.594
118.1	97.19
111.4	84.88
118.5	94.156
106	82.846
110.3	92.722
129.3	102.848
127.6	108.016
120.5	98.4
104.5	78.456
111.3	85.766
115.3	96.974
111	86.384
110.8	88.836
111.1	88.83
103.8	86.494
115.3	97.11
120.2	98.338
113.8	91.02
114	92.07
117.9	97.84
127.1	102.858
111.3	87.058
106.6	85.18
124.4	97.88
119.7	99.572
99.7	70.29
107.7	86.824
122.7	97.54
120.5	95.102
112.1	88.3
103.5	83.372
114.4	91.246
114.3	89.854
121.8	99.088
112.6	88.902
113.7	94.32
128.7	108.81
124.2	100.468
113.9	88.672
114.9	92.052
130.3	107.214
115.5	92.142
112	89.254
116.4	92.702
124.1	102.578
117.6	94.82
107.7	84.104
112.6	92.982
115.8	94.516
114.1	93.326
121.5	96.85
109.3	88.9
100.9	78.324
103.1	83.312
106.5	84.23
128.9	106.358
108.8	91.018
124.9	96.782
114	92.206
94.9	70.284
115	94.124
107.3	85.132
118.9	97.208
111.5	88.448
113.7	91.43
106.7	76.338
119.4	100.02
122.2	99.284
103.5	82.624
119.3	93.086
120.1	98.646
117	92.486
124.6	98.012
118.2	95.42
114.1	91.388
107.1	84.388
110.7	86.254
126.9	102.794
102.9	79.474
107.8	85.598
112.3	86.902
117.2	94.454
115.8	87.886
111.9	88.712
122.3	97.82
118	95.118
104	80.336
120.3	99.866
108.5	82.184
107	86.974
117.8	97.06
119.3	93.46
108.9	85.576
109.2	86.556
115.6	90.134
110.1	91.23
107.7	85.396
128.7	107.892
109.8	91.338
130	106.438
120.6	96.188
114.7	92.974
118.2	93.38
101.9	78.95
111.3	86.956
112.9	91.548
113.9	93.772
113.4	92.082
108.2	85.386
115.6	91.664
110.3	88.676
120.1	98.34
113.5	95.378
109.7	88.314
112.7	87.54
105.3	85.206
103.6	78.542
118.9	97.752
107	84.764
99	76.56
113.5	93.032
111.8	88.714
112.9	88.59
115.4	94.558
118.2	94.978
102.8	82.264
119.1	93.838
114.7	92.158
121.9	102.826
112.6	90.738
108.1	85.66
125.4	104.694
119.4	98.456
115.6	89.352
121.4	98.96
108.3	89.226
114.1	90.198
117.6	92.542
105.6	82.242
117.1	93.844
113.7	92.892
111.8	85.824
103	76.922
110	88.24
123.2	102.086
110.7	87.614
105.6	84.554
109.4	87.674
115	86.304
127.6	102.542
115.1	88.512
113.6	90.548
108.4	83.75
104.6	81.412
112.9	85.666
106.4	85.694
116.4	95.116
112	90.682
113.8	84.798
111.2	92.976
120.4	96.056
115.1	94.802
113.8	91.666
99.3	76.554
101.4	81.442
113.4	94.564
110.3	85.684
111.5	89.842
122.2	103.602
113	85.528
121.6	98.65
112	88.2
125	103.444
122.9	98.012
107.9	88.112
120.8	100.298
118.2	92.53
125.6	106.152
103.2	81.78
106	83.254
112	91.804
115	88.684
117	91.908
122.6	102.336
96.4	71.41
105.1	82.796
108.1	86.85
100.8	83.8
105.9	86.86
112.3	90.506
99.1	75.844
118.7	98.096
112.4	89.008
132.2	113.126
108	83.996
107	85.206
108.6	86.466
108.1	84.198
104.9	84.16
118.2	98.82
119.8	98.346
115.1	94.122
104.6	80.63
112.6	88.29
111.6	86.066
114	89.316
104.7	82.056
118.2	95.216
113.4	88.886
126.3	104.37
109.9	87.528
108.8	83.402
110.5	85.748
112.5	88.496
107.7	85.566
97.4	69.962
122.3	99.724
110.6	90.37
113.1	89.402
115.7	94.96
104.1	81.252
112.3	88.704
116.2	93.318
110.1	86.164
115.5	92.176
119.8	98.992
123.9	101.086
112.5	90.638
113.2	93.31
105.8	81.218
121.4	95.118
103.7	83.674
108.7	81.602
120.5	99.012
110.3	86.942
107.3	83.738
113	90.39
117	93.37
119.8	97.428
107.9	86.276
118.8	98.026
115.1	91.13
104.7	78.928
112.5	91.93
118.4	97.456
109.9	87.426
106.7	82.9
118	95.594
116.7	91.608
108	85.9
116.4	91.478
109.6	86.752
119.5	99.406
120	97.628
110.4	87.552
98.2	75.692
112.9	93.418
118.8	97.108
120.9	93.394
106.1	84.782
119.5	95.122
116	89.31
110.2	89.936
116.2	95.256
112.2	89.59
107.3	86.254
113.3	91.914
129.3	108.152
115.7	92.342
125.9	105.364
107.8	86.346
121.3	95.358
108.8	85.748
111.7	87.458
118.8	93.844
117.9	95.086
125.5	100.51
102.6	83.764
113.8	91.326
116.1	94.952
113.5	95.174
115.1	94.938
112.9	96.41
91	71.484
115.4	93.096
114.2	94.072
112.9	95.764
101.2	78.726
108.4	87.49
113	93.416
110.1	88.612
108.5	82.116
115.6	95.982
111	85.636
102.3	84.858
109	87.512
112.8	86.11
117.9	95.732
125	98.446
105.3	85.546
104	80.37
121.9	99.154
118.4	97.15
108.4	87.048
127.5	107.882
107	85.206
117.8	97.434
114.9	96.37
123.2	103.242
113.5	91.4
124.6	103.18
106.3	85.288
118.3	91.372
107.9	82.128
116.4	91.614
114.2	86.32
111.5	91.644
93.5	74.222
118.5	94.088
110.4	90
112.4	92.782
114.9	94.908
106.5	81.374
109.4	84.614
118.9	87.688
114.9	92.052
103.5	82.862
116.2	94.168
101.7	80.042
107.6	83.562
118.4	95.586
108.4	82.458
118.7	99.354
110.5	88.128
121.5	98.346
112.4	92.952
110.5	88.808
115.7	93.974
110.6	92.172
104.7	80.526
117.7	95.328
113.7	89.696
113.6	89.29
101.4	76.818
112.7	93.082
108	84.336
111.8	85.892
101	80.328
100.3	76.296
103.2	83.684
117.8	97.638
115.2	89.02
116.5	94.876
114.1	90.606
110	87.492
103.8	80.17
110.3	84.426
117.5	92.68
105.7	85.232
102	83.538
103.6	83.71
112	91.056
111.4	89.13
106.9	85.378
109.7	86.138
116.4	90.39
106.3	85.084
125	101.098
113.4	88.682
102.7	80.702
120.5	94.014
99.3	79.444
110.6	92.002
117.8	93.728
105.3	79.936
99.3	79.648
109.5	83.898
112.8	85.668
101.8	77.864
116.6	93.956
106	84.274
112.1	91.36
96.5	71.34
108.3	85.758
124.8	101.476
110.1	88.408
108.5	87.318
117.4	95.742
124.9	99.706
115.1	94.428
99.2	76.284
118.2	97.29
108.9	85.916
117.2	93.536
114.7	91.342
107.2	89.452
119.2	94.516
103.6	82.622
111.2	91.14
126.9	106.398
113.2	94.126
116.9	94.46
116.1	93.184
103.3	79.738
110.8	89.72
113.4	89.26
114.8	93.584
105.5	83.264
118.5	97.522
114.9	92.868
97.6	74.684
105.3	84.56
117	93.166
118.5	95.142
103.1	79.81
104.4	80.396
119.3	96.486
111.2	89.474
115.6	92.956
123	102.702
104.4	80.158
104.5	84.168
99.6	80.526
110.1	82.152
102.8	79.34
101.2	76.788
113.9	95.472
106	81.418
109.7	87.192
113.6	89.732
109.1	90.196
97.7	77.436
105.9	85.432
123.5	100.142
121.5	97.462
105.1	80.484
113.7	94.32
108	88.11
110.3	87.928
106.8	84.19
108.6	94.218
101.1	76.11
110.8	90.23
116.6	95.418
102.3	76.052
113.3	92.696
114.1	94.414
120	94.874
110.4	84.968
116.9	93.61
116.3	95.934
125.9	100.706
110.8	89.04
104.6	81.888
112.8	91.006
113.9	90.916
123.4	103.748
122.4	101.592
107	81.908
103.4	85.244
125.2	100.992
112.9	89.916
105.9	85.126
114.4	91.654
117.7	95.26
113.6	89.97
105.1	83.578
116.8	91.164
113.4	87.968
115	92.56
101.8	79.802
125.5	102.584
112.1	85.716
115.6	92.718
108.9	87.65
111.7	89.056
108.5	89.154
118.6	98.438
132.3	108.16
112.1	91.394
107.3	82.854
105.7	81.186
130.7	106.458
124.6	102.942
108.3	85.486
111.8	90.448
102	77.894
99.5	77.4
115.9	95.942
117.1	94.354
102	81.09
126.2	105.766
105.9	81.794
116.3	91.174
115.3	92.01
116.4	92.804
113	87.908
99.2	76.42
104.5	85.222
115.2	87.15
114.1	88.226
107	85.444
109.2	87.27
115	91.982
109.1	88.326
118.7	98.028
117.2	97.038
116.3	95.152
103	80.73
104.5	81.482
104.8	85.454
137.5	114.278
113.8	91.802
106.8	75.588
99.1	77.68
128.1	104.674
109	90.13
120.9	99.752
108.6	88.404
103.6	76.672
103	77.874
112.1	87.382
111.1	84.716
98.3	79.77
108.3	87.424
111.4	91.408
118.6	94.732
114.1	91.286
122.7	99.75
103	82.668
111.1	89.51
114.9	90.59
117.8	92.878
111.5	87.088
96.4	75.558
112.2	93.194
115.6	92.922
115.7	91.39
105.6	79.896
121.5	96.85
106.8	83.51
102.1	83.774
99	77.648
124.9	104.432
99	72.174
115	94.94
99.7	76.206
103.9	82.548
101.5	74.334
119.8	98.21
112.7	91.722
106.4	83.076
103.1	83.822
103.2	78.788
105.9	84.276
122.8	99.612
106.3	82.228
106.5	80.66
111.5	87.224
124.5	98.932
117.9	96.548
98.7	74.934
100.9	79.99
102.8	82.026
117.9	94.746
102.5	81.08
109.1	87.068
103.1	81.578
100.9	76.08
124.7	102.226
112.4	87.274
98.6	75.004
127.5	108.494
108.7	82.928
111.6	88.888
111.8	87.082
106.1	80.634
119.8	97.394
108.3	84.704
99.1	82.746
100.9	78.256
122.7	95.67
107.3	82.14
109.3	84.82
110.8	92.134
112.1	89.32
113	90.73
99.5	78.93
100.8	76.456
102.2	76.496
119.9	93.074
110.5	88.57
95.9	71.318
112	89.356
105.5	84.012
116.2	89.544
118.6	97.452
122.3	100.404
104.1	78.362
109.7	86.24
120.3	95.14
103.8	81.292
103.9	81.63
97.2	74.352
112	89.254
112.3	92.41
108	87.362
107.9	80.156
118.6	94.902
101.7	81.096
111.1	91.142
97.6	77.2
108.7	88.334
113.8	92.074
111.8	92.522
116.5	94.06
115.6	91.494
102.1	79.218
101.2	81.446
111.6	88.956
124.1	103.292
120.6	94.42
117.1	93.028
114.8	95.794
109.1	88.122
101.2	83.928
100.9	74.346
108.8	86.428
104	81.39
112.6	89.14
121.2	101.514
103.6	78.032
109.4	86.722
113.7	92.144
110.8	91.284
123.8	102.686
123	101.716
109.2	78.77
98.8	77.686
114.4	93.014
113.9	91.392
114	90.676
115.7	92.716
112.6	93.22
109.2	87.44
94.6	69.61
106.1	85.19
116.4	89.302
106.5	82.496
109	86.424
104.2	82.746
115.6	89.42
108.3	87.186
110.3	88.574
120.7	100.98
108.4	88.306
110.6	92.342
112.1	90.85
112	86.432
99.2	79.106
115.3	95.138
110	86.608
112.7	89.75
120.5	94.66
110.3	89.084
113	90.764
114.5	93.658
120.9	94.618
104.2	80.468
124.7	99.03
111.8	88.442
103.5	85.446
110.9	87.78
110.8	85.878
108.7	85.24
102.8	82.298
113.7	89.424
110.9	87.27
104.5	80.802
102.3	79.758
119.6	96.548
119.5	98.896
117.8	90.804
131.8	111.808
112.5	85.572
114.7	91.07
122.6	100.602
112.4	91.286
115.2	94.426
113.2	91.202
110	86.37
114.3	87.032
117.1	90.648
118.7	98.776
105.6	85.812
112.5	85.64
106.1	87.842
104.8	83.312
115.4	92.28
109.2	84.89
118.5	99.494
114.1	88.022
115.6	92.378
103.1	78.756
116.6	89.638
114.6	95.662
113.8	93.026
112.3	92.58
113.4	86.846
115.4	92.518
98.5	74.87
111.4	89.3
110.2	86.808
110.8	88.802
105.4	83.674
112	92.076
117.3	90.746
109.4	88.218
117.2	94.556
109.7	88.28
110.6	87.684
99.4	77.878
114	95.572
104.6	80.902
121	99.104
113.8	87.484
120.3	96.228
125.2	109.084
103	81.818
110.1	89.394
115.4	87.282
129.8	105.932
110.6	88.262
113.9	95.948
108.1	82.328
124.1	100.198
110.8	85.64
107.3	84.384
122.2	97.516
107	82.826
105.6	84.656
118.8	96.054
108	84.2
108.3	87.22
104	78.534
118.3	96.098
106.2	83.964
102.3	79.724
112.7	91.076
117	94.424
101.5	80.828
112.7	90.566
114.2	91.216
98.2	74.91
107.1	80.886
123.3	98.48
107.8	81.824
124	100.234
107.1	87.312
112.6	89.888
114.8	94.672
117.1	92.212
114.9	90.692
112.1	88.606
118.8	92.178
115.3	96.498
119.6	96.956
105.6	77.72
111.5	88.04
114.9	92.732
116.5	94.196
104.6	82.976
108	85.662
100.1	74.77
113.8	89.082
132.5	107.748
118.8	101.426
109.6	84.95
112.4	90.198
118.5	98.916
111	89.104
110.3	90.274
106.2	85.63
107.8	87.876
115.8	89.348
100.6	79.656
117.7	97.198
107.3	83.466
115.6	96.22
117.9	91.584
104.3	80.33
104.4	80.498
119.8	95.558
104.6	81.582
120.7	98.94
105.5	85.474
116.7	91.948
113.2	91.916
108.6	87.078
106.4	84.402
100.2	79.834
122.5	100.468
110.7	92.238
110.5	87.074
105.7	82.002
120.1	99.36
114.1	90.198
112.3	89.826
124.7	100.628
110.3	88.098
111.7	85.078
113	88.554
122.9	104.234
103.3	84.464
118.1	91.58
113.2	88.686
107	87.96
121.5	98.278
114	90.268
105.9	79.652
112.2	87.72
123.7	100.784
113.5	88.68
115.9	96.316
130.8	112.304
99.6	77.874
108.4	86.266
112	83.338
98.5	73.068
122.5	101.726
109.5	91.344
110.9	87.95
106.4	84.232
93	69.506
119.5	97.162
114.1	89.994
119.1	97.238
126.4	98.418
116.2	91.686
115	89.534
117.6	95.398
114.4	89.852
109.3	85.568
116.7	96.062
112	89.696
108.1	87.19
113.2	91.678
115.3	90.174
104.3	82.846
112.2	90.202
118.7	95.376
106.2	84.644
105.9	85.5
108.6	86.704
115.2	92.896
102.1	84.08
101.8	75.824
108.1	83.314
104.3	81.214
124.2	100.434
111.5	92.222
94.3	71.928
116.4	93.62
109.3	87.914
104.7	80.288
112.8	93.08
103.8	82.04
115.9	93.358
121.6	97.834
128.6	102.352
119.6	91.924
113.3	94.94
113.7	93.742
113.5	91.094
115.6	92.174
110.7	88.668
109.8	85.694
108.7	86.464
115.6	89.114
109.3	84.718
104.8	83.72
103.9	81.188
121.6	98.65
99.3	76.758
116.5	93.754
112.3	91.118
107.5	88.426
105.6	84.112
117.2	97.514
106.5	85.556
106.4	83.552
109.9	85.352
103.7	84.796
110.5	83.946
107.3	83.262
114.4	92.538
119.8	94.912
113.7	94.184
102.5	77.85
104.2	80.06
108.1	87.122
109.7	86.308
120.1	94.974
106.1	81.96
117.1	95.952
113.8	89.218
116.7	94.294
106.7	84.702
120.3	95.82
115	91.914
120.3	99.016
109.2	83.36
113.5	92.624
102.3	80.03
109.7	85.356
116.7	87.29
118.6	95.344
111.8	92.93
112.4	89.212
113.7	91.634
118.3	94.874
112.7	86.044
112.5	87.136
116.1	96.006
116.5	96.406
110	90.586
125.1	99.634
96.2	69.782
101.3	76.888
119.4	98.116
105.8	82.68
110	88.172
103	81.818
112.2	90.406
113.1	92.802
102.3	76.562
103.2	80.556
123.4	98.104
109.4	90.122
115.9	93.902
107.1	84.116
113.8	91.258
96.5	72.598
106.2	79.442
117.9	94.44
105.7	88.564
112.1	90.578
123	98.316
106.9	80.754
99.9	82.186
105.4	84.048
114.7	91.138
108.2	84.57
108.5	86.4
123.4	102.592
104.7	80.696
110.6	89.656
111.5	88.38
121.2	96.278
123.6	101.024
113.4	93.136
105.9	82.1
104.5	80.53
107.9	86.854
104.8	79.742
102.5	75.98
112	89.832
111	90.43
102.9	81.14
113.3	90.928
112.5	87.714
105.2	85.038
108	83.044
125.2	101.978
112.9	92.704
109.5	88.454
119.1	96.592
125.4	102.926
101.5	75.15
101.1	76.722
111.8	90.176
115.9	96.384
123.6	105.036
104.4	84.034
109.7	87.94
106.3	83.622
117.1	92.076
118	96.444
120.1	97.32
109.2	88.018
117.3	97.614
115.5	90.714
107.8	84.408
118.9	95.678
114.8	92.394
120.2	98.78
103.2	82.392
114.5	89.68
122.3	100.506
114.7	89.812
111.1	87.572
114.4	87.472
113.1	86.58
104.4	76.282
115.5	96.188
113.1	92.836
101.6	80.078
101.5	76.884
121	99.206
107	84.118
107.4	84.008
116.1	96.312
98.8	76.904
121.3	101.002
104.7	84.164
116	91.282
112.7	90.974
111.1	90.054
101.3	79.166
108.3	85.35
112.6	88.8
122.1	99.388
104.7	81.512
103.8	78.946
128.4	101.914
102.2	81.698
118.6	98.098
114.7	89.132
100.7	82.646
109.1	84.654
124.9	102.222
118	96.546
110.8	84.586
112.7	90.226
120.1	98.034
117.6	97.166
111.7	88.614
117.6	95.398
112.2	91.12
118.1	98.992
107.7	89.442
112.6	90.194
112.2	88.672
120	98.818
115.2	88.034
112.4	90.436
97.5	80.568
103.9	84.52
118.1	92.464
109.4	86.178
107.5	88.29
110.8	87.85
109.6	87.738
111.6	89.602
101.1	79.204
102.1	82.686
116.4	96.816
108.9	85.406
101.6	83.036
106.7	85.96
118.8	92.28
119.4	97.64
109.9	88.106
118.4	98.204
105	79.976
96.4	75.796
104.4	81.586
117.4	93.226
112.1	89.286
120	102.388
103.3	79.058
99.2	74.176
114.2	90.57
127.9	107.84
114.9	87.258
111.3	88.078
115.7	89.622
100.1	75.314
111.9	87.692
110.7	84.554
109.1	87.102
96.7	75.416
103.8	81.938
102.4	79.756
108.4	88.17
111.2	88.998
108	87.668
99	73.67
103.4	78.92
108.2	88.242
113.4	90.96
118.5	97.114
116.6	94.126
114.3	92.234
104.9	82.936
121.8	99.632
121.1	97.81
102.1	78.096
115	93.546
102	77.35
103.3	80.486
111.6	88.786
107.5	84.244
111.4	89.64
109.7	89.334
103.5	83.44
111.9	91.976
109.9	88.378
111.9	92.724
113.9	88.638
108.4	85.314
121.1	98.694
104.3	80.84
110.4	91.326
103.8	79.626
102.4	80.844
109.4	89
94	71.798
108.2	85.896
114.8	87.804
113.1	92.802
123.1	103.72
105.4	81.396
108.8	83.946
109.7	85.05
119.9	101.166
96.1	74.714
123.7	100.818
113.4	90.688
114.2	94.242
98.7	79.898
110.2	89.29
122.8	103.08
120.3	92.93
101.6	80.656
107.2	83.57
96.5	72.496
117.1	96.156
105.7	81.39
103.3	81.71
113.7	92.756
109.7	84.574
111.1	89.612
124.5	99.884
104.4	83.184
108.7	84.798
109.7	86.104
101.2	82.126
113	92.396
106.5	84.162
108.5	85.652
96.1	73.15
107.3	82.31
107	87.416
111.5	93.99
110.3	86.466
106	83.254
110.2	87.08
99.7	77.362
106.8	85.788
112.7	86.758
103	80.22
108.8	85.612
111.7	88.41
116	93.322
103.6	83.608
110.3	90.546
119.1	96.728
101.2	76.55
108	86.104
112	93.266
100.4	80.442
113.6	88.27
99.4	76.586
111.2	87.944
106.8	83.136
127.4	108.292
115.4	95.85
102.1	82.04
116.2	90.938
117.3	95.268
117.5	98.154
115.5	93.672
99.8	76.306
105.4	82.96
109	81.324
105.3	81.602
98.6	73.474
106.6	85.86
106.3	87.124
104.2	83.46
112.4	84.86
107.4	87.034
113.2	90.862
100.2	77.896
100.5	78.434
116.8	93.68
97.9	73.93
115.3	90.242
121.3	96.752
110.5	82.654
111.5	88.618
100.6	76.222
114.1	90.402
112.3	92.954
104.3	88.014
96.5	69.368
103.6	79.46
108.3	85.928
106.6	84.228
110.7	83.772
109.9	85.76
104.1	84.176
114.7	94.062
110.8	85.98
99.8	80.08
92	71.124
112.3	90.71
98	74.54
105.8	84.108
113.9	93.228
120.3	96.466
114.6	88.624
98.7	80.918
118.2	96.032
112.4	92.034
103.4	83.884
102.5	76.014
100.9	72.68
122.4	99.008
97.2	76.222
106.5	81.544
119.5	94.136
114.7	90.424
111.8	87.014
108.3	83.31
123.8	99.592
101.1	77.368
108.3	80.386
110.7	87.376
102.4	80.878
110.2	91.636
116	88.902
122.7	100.226
111	88.22
105.3	82.554
115	93.648
101.2	76.142
105.3	83.778
104.2	84.786
118.2	95.624
126	100.67
102.4	78.634
113.4	88.988
98	75.798
109.1	84.824
105.5	86.188
113.1	86.104
109.9	89.33
103.8	81.734
113	88.044
96.5	73.108
104.6	79.338
92.5	67.884
113.3	90.622
106.4	81.614
106.9	84.018
110.8	90.604
121.5	97.496
112.6	87.032
117.6	94.786
113.7	92.008
105.8	84.04
[truncated: 4,983 more rows]

## Sheet: Figure 3c
tau on
	mGluR1	mGluR5	mGluR2	mGluR3	mGluR8
Sample 1	3.25671	4.21637	48.2134	6.84745	11.1387
Sample 2	1.78597	2.58555	12.4412	9.61121	2.06062
Sample 3	2.86759	2.30131	23.2359	0.634901	1.95899
Sample 4	2.07608	2.08203	20.8084	4.70333	7.1254
Sample 5	3.39587	0.988247	30.4256	3.68793	21.8008
Sample 6	2.70055	2.30036	19.8739		8.22323
Sample 7	3.63847	1.18616	14.4439
Sample 8	2.78974		4.36951
Sample 9	2.05225		47.347
Sample 10	1.98654		17.2576
Sample 11	5.94015		20.6563
Sample 12	5.99798		33.1224
Sample 13	2.33413		43.4019
Sample 14	2.8591		6.89167
Sample 15	3.56651		3.56294
Sample 16	5.81288		11.5309
Sample 17	4.21589		20.5193
Sample 18	0.883068		7.74797
Sample 19	6.5817		13.3599
Sample 20	1.33653
Sample 21	6.0048
Sample 22	2.00934
Sample 23	3.35627
Sample 24	1.56444
Sample 25	2.43075
Sample 26	2.50292
Sample 27	3.35627

## Sheet: Figure 3d
tau off
	mGluR1	mGluR5	mGluR2	mGluR3	mGluR8
Sample 1	29.5616	273.468	61.6833	326.55	480.756
Sample 2	11.8068	203.817	30.4896	1397.69	23.1143
Sample 3	29.7785	458.786	29.8859	538.718	94.957
Sample 4	15.3965	144.992	56.2942	369.29	117.277
Sample 5	21.1256	249.311	11.9737	378.491	157.802
Sample 6	26.4262	442.958	49.8715		65.9727
Sample 7	39.5588	307.538	37.554
Sample 8	59.7275		62.4752
Sample 9	51.8891		48.3732
Sample 10	26.2558		61.0546
Sample 11	27.8932		50.281
Sample 12	26.9494		80.534
Sample 13	14.4792		66.2657
Sample 14	17.565		27.809
Sample 15	33.142		48.0486
Sample 16	11.3521		131.825
Sample 17	23.215		167.522
Sample 18	29.0091		27.0483
Sample 19	21.7542		32.1669
Sample 20	26.3582
Sample 21	20.056
Sample 22	8.74167
Sample 23	17.7536
Sample 24	24.2878
Sample 25	26.0912
Sample 26	13.9064
Sample 27	45.8971
