# Supplementary material for: Kinetic fingerprinting of metabotropic glutamate receptors
Source: Commun Biol. 2023 Jan 27;6:104. doi: 10.1038/s42003-023-04468-z (PMC9883448; doi:10.1038/s42003-023-04468-z)
Supplement: Supplementary file 6 — Supplementary Data 4 [file 42003_2023_4468_MOESM6_ESM.xlsx]

## Sheet: Figure 4a
tau on
	mGluR1	mGluR5	mGluR15	mGluR2	mGluR3	mGluR23
Sample 1	3.25671	4.21637	4.69704	48.2134	6.84745	35.1462
Sample 2	1.78597	2.58555	8.38743	12.4412	9.61121	1.67192
Sample 3	2.86759	2.30131	2.65107	23.2359	0.634901	42.7866
Sample 4	2.07608	2.08203	1.91645	20.8084	4.70333	40.4584
Sample 5	3.39587	0.988247	6.97328	30.4256	3.68793	42.5501
Sample 6	2.70055	2.30036	6.79444	19.8739		9.85008
Sample 7	3.63847	1.18616	4.81456	14.4439		6.08802
Sample 8	2.78974		4.66987	4.36951		8.75821
Sample 9	2.05225		3.6629	47.347		17.3396
Sample 10	1.98654		7.15249	17.2576
Sample 11	5.94015		11.1135	20.6563
Sample 12	5.99798		4.8832	33.1224
Sample 13	2.33413		8.78729	43.4019
Sample 14	2.8591		2.90503	6.89167
Sample 15	3.56651		2.4083	3.56294
Sample 16	5.81288		6.60333	11.5309
Sample 17	4.21589		2.22394	20.5193
Sample 18	0.883068			7.74797
Sample 19	6.5817			13.3599
Sample 20	1.33653
Sample 21	6.0048
Sample 22	2.00934
Sample 23	3.35627
Sample 24	1.56444
Sample 25	2.43075
Sample 26	2.50292
Sample 27	3.35627

## Sheet: Figure 4b
tau off
	mGluR1	mGluR5	mGluR15	mGluR2	mGluR3	mGluR23
Sample 1	29.5616	273.468	473.632	61.6833	326.55	144.547
Sample 2	11.8068	203.817	403.22	30.4896	1397.69	296.147
Sample 3	29.7785	458.786	306.289	29.8859	538.718	177.674
Sample 4	15.3965	144.992	352.12	56.2942	369.29	34.0429
Sample 5	21.1256	249.311	330.635	11.9737	378.491	65.7294
Sample 6	26.4262	442.958	396.634	49.8715		103.809
Sample 7	39.5588	307.538	331.575	37.554		82.1699
Sample 8	59.7275		359.42	62.4752		62.0011
Sample 9	51.8891		392.009	48.3732		40.5157
Sample 10	26.2558		516.97	61.0546
Sample 11	27.8932		223.948	50.281
Sample 12	26.9494		297.124	80.534
Sample 13	14.4792		283.486	66.2657
Sample 14	17.565		183.776	27.809
Sample 15	33.142		353.812	48.0486
Sample 16	11.3521		214.519	131.825
Sample 17	23.215		530.831	167.522
Sample 18	29.0091			27.0483
Sample 19	21.7542			32.1669
Sample 20	26.3582
Sample 21	20.056
Sample 22	8.74167
Sample 23	17.7536
Sample 24	24.2878
Sample 25	26.0912
Sample 26	13.9064
Sample 27	45.8971

## Sheet: Figure 4c
tau on
	mGluR1	mGluR13	mGluR2	mGluR3	mGluR27	mGluR37	mGluR38	mGluR8
Sample 1	3.25671	14.0553	48.2134	6.84745	5.28866	4.09211	2.19364	11.1387
Sample 2	1.78597	17.4388	12.4412	9.61121	2.00527	2.59009	7.13756	2.06062
Sample 3	2.86759	3.08904	23.2359	0.634901	2.7753	3.8344	3.33431	1.95899
Sample 4	2.07608	9.86811	20.8084	4.70333	2.37852	1.84089	3.42142	7.1254
Sample 5	3.39587	16.2761	30.4256	3.68793	4.8973	2.5858		21.8008
Sample 6	2.70055	17.7056	19.8739		2.31691			8.22323
Sample 7	3.63847	22.6185	14.4439		4.47604
Sample 8	2.78974	10.2838	4.36951		3.01875
Sample 9	2.05225	7.27487	47.347
Sample 10	1.98654	12.5158	17.2576
Sample 11	5.94015	8.62091	20.6563
Sample 12	5.99798	7.8289	33.1224
Sample 13	2.33413		43.4019
Sample 14	2.8591		6.89167
Sample 15	3.56651		3.56294
Sample 16	5.81288		11.5309
Sample 17	4.21589		20.5193
Sample 18	0.883068		7.74797
Sample 19	6.5817		13.3599
Sample 20	1.33653
Sample 21	6.0048
Sample 22	2.00934
Sample 23	3.35627
Sample 24	1.56444
Sample 25	2.43075
Sample 26	2.50292
Sample 27	3.35627

## Sheet: Figure 4d
tau off
	mGluR1	mGluR13	mGluR2	mGluR3	mGluR27	mGluR37	mGluR38	mGluR8
Sample 1	29.5616	102.656	61.6833	326.55	46.143	1142.36	108.753	480.756
Sample 2	11.8068	71.0208	30.4896	1397.69	33.0998	502.477	220.099	23.1143
Sample 3	29.7785	106.553	29.8859	538.718	38.4312	282.897	91.1696	94.957
Sample 4	15.3965	125.469	56.2942	369.29	36.8369	201.686	62.5156	117.277
Sample 5	21.1256	77.8712	11.9737	378.491	29.8554	706.6		157.802
Sample 6	26.4262	106.571	49.8715		54.8536			65.9727
Sample 7	39.5588	109.522	37.554		43.9836
Sample 8	59.7275	132.211	62.4752		25.1954
Sample 9	51.8891	243.852	48.3732
Sample 10	26.2558	328.835	61.0546
Sample 11	27.8932	594.847	50.281
Sample 12	26.9494	192.22	80.534
Sample 13	14.4792		66.2657
Sample 14	17.565		27.809
Sample 15	33.142		48.0486
Sample 16	11.3521		131.825
Sample 17	23.215		167.522
Sample 18	29.0091		27.0483
Sample 19	21.7542		32.1669
Sample 20	26.3582
Sample 21	20.056
Sample 22	8.74167
Sample 23	17.7536
Sample 24	24.2878
Sample 25	26.0912
Sample 26	13.9064
Sample 27	45.8971
