# Supplementary material for: Kinetic fingerprinting of metabotropic glutamate receptors
Source: Commun Biol. 2023 Jan 27;6:104. doi: 10.1038/s42003-023-04468-z (PMC9883448; doi:10.1038/s42003-023-04468-z)
Supplement: Supplementary file 7 — Supplementary Data 5 [file 42003_2023_4468_MOESM7_ESM.xlsx]

## Sheet: Figure 5
a
		mGluR1	mGluR5	mGluR1-5		mGluR2	mGluR3	mGluR2-3
	tau_on	2.9	2	4.7		16.7	3.7	15
	SEM	0.05	0.1	0.07		0.07	0.1	0.1
	n (outside-out patches)	27	7	17		19	5	9
b
		mGluR1	mGluR5	mGluR1-5		mGluR2	mGluR3	mGluR2-3
	tau_off	23	277	337		48	510	89
	SEM	0.05	9	6		5	10	8
	n (outside-out patches)	27	7	17		19	5	9
c
		mGluR1		mGluR1-2	mGluR1-3		mGluR2	mGluR3		mGluR2-7	mGluR3-7	mGluR3-8		mGluR7	mGluR8
	tau_on	2.9			11		16.7	3.7		3.2	2.9	3.7			6.2
	SEM	0.05			0.08		0.07	0.1		0.1	0.1	0.1			0.1
	n (outside-out patches)	27			12		19	5		8	5	4			6
d
		mGluR1		mGluR1-2	mGluR1-3		mGluR2	mGluR3		mGluR2-7	mGluR3-7	mGluR3-8		mGluR7	mGluR8
	tau_off	23			148		48	510		38	471	108			104
	SEM	0.05			7		5	10		8	10	10			10
	n (outside-out patches)	27			12		19	5		8	5	4			6
