# Supplementary material for: Kinetic fingerprinting of metabotropic glutamate receptors
Source: Commun Biol. 2023 Jan 27;6:104. doi: 10.1038/s42003-023-04468-z (PMC9883448; doi:10.1038/s42003-023-04468-z)
Supplement: Supplementary file 8 — Supplementary Data 6 [file 42003_2023_4468_MOESM8_ESM.xlsx]

## Sheet: Supplementary Figure 3
a
		mGluR1 with GABA	mGluR1 without GABA		mGluR2 with GABA	mGluR2 without GABA		mGluR4 with GABA	mGluR4 without GABA		mGluR1/2 with GABA	mGluR1/2 without GABA		mGluR1/4 with GABA	mGluR1/4 without GABA		mGluR2/4 with GABA	mGluR2/4 without GABA
	before photobleaching	1	1		1	1		1	1		1	1		1	1		1	1
	after photobleaching	1.22926	1.2286		1.36045	1.19202		1.26261	1.29951		1.3708	1.21176		1.00468	0.995925		1.44547	1.22527
	stdev	0.0490559	0.13136		0.141315	0.0555203		0.0193267	0.0458651		0.0796955	0.0262486		0.115531	0.0384014		0.199924	0.100446
	sem	0.0283224	0.0415398		0.0706573	0.0248295		0.0136661	0.0187243		0.0252019	0.00830054		0.051667	0.0192007		0.075564	0.0579925
	n (cells)	3	10		4	6		3	7		10	10		4	4		7	3
	FRETef (%)	18.5618	17.7616		25.8952	15.9637		26.2613	22.968		29.3856	17.4405		-0.532994	-0.522657		26.342	18.0176
	SEM	1.91704	2.78451		3.85253	1.74288		6.32864	1.109		5.40186	0.562117		5.18135	1.96247		4.92139	3.88786

## Sheet: Supplementary Figure 12
	mGluR1 - mGluR5 combination					mGluR5 - mGluR1 combination
		tau on	tau off				tau on	tau off
	mGluR1_mGluR5_oop_Glu	2.90503	183.776			mGluR5-mGluR1_oop3_glu	4.69704	473.632
	mGluR1_mGluR5_oop3_Glu	2.4083	353.812			mGluR5-mGluR1_oop9_glu	8.38743	403.22
	mGluR1_mGluR5_oop5_Glu	1.46872	120.443			mGluR5-mGluR1_oop12_glu	2.65107	306.289
	mGluR1_mGluR5_oop8_Glu	6.60333	214.519			mGluR5-mGluR1_oop14_glu	1.91645	352.12
	mGluR1_mGluR5_oop12_Glu	2.22394	530.831			mGluR5-mGluR1_oop16_glu	6.97328	330.635
						mGluR5_mGluR1_oop3_Glu	6.79444	396.634
						mGluR5_mGluR1_oop4_Glu	4.81456	331.575
						mGluR5_mGluR1_oop6_Glu	4.66987	359.42
						mGluR5_mGluR1_oop7_Glu	3.6629	392.009
						mGluR5_mGluR1_oop8_Glu	7.15249	516.97
						mGluR5_mGluR1_oop10_Glu	11.1135	223.948
						mGluR5_mGluR1_oop11_Glu	4.8832	297.124
						mGluR5_mGluR1_oop12_Glu	8.78729	283.486
	mGluR1 - mGluR3 combination					mGluR3 - mGluR1 combination
		tau on	tau off				tau on	tau off
	mGluR1-mGluR3_oop4_glu	14.0553	102.656			mGluR3-mGluR1_oop_Glu	7.27487	243.852
	mGluR1-mGluR3_oop6_glu	17.4388	71.0208			mGluR3-mGluR1_oop6_Glu	7.8289	192.22
	mGluR1-mGluR3_oop8_glu	3.08904	106.553
	mGluR1-mGluR3_oop9_glu	9.86811	125.469
	mGluR1-mGluR3_oop10_glu	16.2761	77.8712
	mGluR1-mGluR3_oop_glu	17.7056	106.571
	mGluR1-mGluR3_oop2_glu
	mGluR1-mGluR3_oop3_glu	10.2838	132.211
	mGluR1-mGluR3_oop5_glu	1.59548	74.3335
